# Supplementary material for: Overexpression of pPLAIIIγ in Arabidopsis Reduced Xylem Lignification of Stem by Regulating Peroxidases
Source: Plants (Basel). 2022 Jan 13;11(2):200. doi: 10.3390/plants11020200 (PMC8777835; doi:10.3390/plants11020200)
Supplement: Supplementary file 1 [file plants-11-00200-s001.zip]

Archive with 2 entries (2 files):
- plants-1534707-supplementary.pdf
- TABLE S1.pdf
